# Supplementary material for: Arabidopsis LSH10 transcription factor and OTLD1 histone deubiquitinase interact and transcriptionally regulate the same target genes
Source: Commun Biol. 2023 Jan 17;6:58. doi: 10.1038/s42003-023-04424-x (PMC9845307; doi:10.1038/s42003-023-04424-x)
Supplement: Supplementary file 4 — Supplementary Data [file 42003_2023_4424_MOESM4_ESM.xlsx]

## Sheet: Supplementary Data 1
Supplementary Data 1. Primers used for DNA amplification, molecular cloning, and detection.
No.	Primer name	Sequence (5ʹ to 3ʹ)	Purpose
1	attB1-AtOTLD1 Fwa	ggggacaagtttgtacaaaaaagcaggctcaatgactcggattttggttcaaag	Clone AtOTLD1 to entry vector pDNOR207 for BiFC and FRET
2	attB2-AtOTLD1 Rva	ggggaccactttgtacaagaaagctgggtgttccgtggctttgcctttgcgtc	Clone AtOTLD1 to entry vector pDNOR207 for BiFC and FRET
3	attB1-AtLSH10 Fw	ggggacaagtttgtacaaaaaagcaggctcaatgtcctctccaagagaaagagg	Clone AtLSH10 to entry vector pDNOR207 for BiFC, FRET, and genetic complementation
4	attB2-AtLSH10 Rv	ggggaccactttgtacaagaaagctgggtgatgtcaacagagactaaagaaac	Clone AtLSH10 to entry vector pDNOR207 for BiFC and FRET
5	attB2-His6-linker-AtLSH10 Rv	ggggaccactttgtacaagaaagctgggtgtcagtgatggtgatggtgatgcccaccaccagagaagctgaaggaagaggagg	Clone AtLSH10 to entry vector pDNOR207 for genetic complementation
6	attB1-AtLSH4 Fw	ggggacaagtttgtacaaaaaagcaggctcaatggatcatatcatcggctttatg	Clone AtLSH4 to entry vector pDNOR207 for BiFC
7	attB2-AtLSH4 Rv	ggggaccactttgtacaagaaagctgggtgattagggctacttgaaatcgcc	Clone AtLSH4 to entry vector pDNOR207 for BiFC
8	attB1-TMV MT Fw	ggggacaagtttgtacaaaaaagcaggctc	Clone TMV MT to entry vector pDNOR207 for BiFC
9	attB2-TMV MT Rv	ggggaccactttgtacaagaaagctgggtg	Clone TMV MT to entry vector pDNOR207 for BiFC
10	AttB1 mRFP Fw	ggggacaagtttgtacaaaaaagcaggctcaatggcctcctccgaggacgt	Clone mRFP to entry vector pDNOR207 for FRET
11	AttB2 mRFP Rv	ggggaccactttgtacaagaaagctgggtgttggagatctgcggccgcgg	Clone mRFP to entry vector pDNOR207 for FRET
12	AttL1	tcgcgttaacgctagcatggatctc	Confirm sequences in entry clones by PCR and Sequencing
13	AttL2	gtaacatcagagattttgagacac	Confirm sequences in entry clones by PCR and Sequencing
14	AttB1 Fw	ggggacaagtttgtac aaaaaagcaggct	Confirm sequences in destination clones by PCR and Sequencing
15	AttB2 Rv	ggggaccactttgta caagaaagctgggt	Confirm sequences in destination clones by PCR and Sequencing
16	35S Promoter Fw	ctatccttcgcaagacccttc	Confirm sequences in destination binary vector by PCR
17	GFP 86 Rv	ctgaacttgtggccgtttacgt	Confirm sequences in BiFC vector with nYFP by PCR
18	GFP 604 Rv	ggtagtggttgtcgggcag	Confirm sequences in BiFC vector with cYFP by PCR
19	LSH10-1 Fw	ccgttacgagtcgcagaaga	genotyping of Arabidopsis lsh10-1 mutant line, gene specific
20	LSH10-1 Rv	accggtcccttaattccgaac	genotyping of Arabidopsis lsh10-1 mutant line, gene specific
21	SALK_LBb1.3	attttgccgatttcggaac	genotyping of Arabidopsis lsh10-1 mutant line, Ti-DNA specific
22	LSH10-2 Fw	tcgtggtggagaactcaaact	genotyping of Arabidopsis lsh10-2 mutant line, gene specific
23	LSH10-2 Rv	ccccaagcttgtctgagagg	genotyping of Arabidopsis lsh10-2 mutant line, gene specific
24	SK LB R	tctaagcccccatttggacg	genotyping of Arabidopsis lsh10-2 mutant line, Ti-DNA specific
25	AtActin2 exon-span 1093 Fw	gtggtcgtacaaccggtatt	Reference for qRT-PCR of transcripts in Arabidopsis, span exon-exon boundary to avoid genomic DNA contamination
26	AtActin2 1288 Rv	cacgtccagcaaggtcaaga	Reference for qRT-PCR of transcripts in Arabidopsis
27	AtSand Fw	gctgatgatggaagcgagga	Reference for qRT-PCR of transcripts in Arabidopsis, span exon-exon boundary to avoid genomic DNA contamination
28	AtSand exon-span Rv	tgacgtagaagcatcatcctcat	Reference for qRT-PCR of transcripts in Arabidopsis
29	AtEF1a exon-span Fw	atgatttgctgttgtaacaagatgga	Reference for qRT-PCR of transcripts in Arabidopsis, span exon-exon boundary to avoid genomic DNA contamination
30	AtEF1a Rv	ggcttgtctgatggcctctt	Reference for qRT-PCR of transcripts in Arabidopsis
31	AtLSH10 exon-span Fw	gagatgggaggtgggagaga	qRT-PCR of AtLSH10 transcripts, span exon-exon boundary to avoid genomic DNA contamination
32	AtLSH10 Rv	ctgatcctgccaagttcaca	qRT-PCR of AtLSH10 transcripts
33	AtABI5 exon-span Fw	ccgcgagtctgctgctagat	qRT-PCR of AtABI5 transcripts, span exon-exon boundary to avoid genomic DNA contamination
34	AtABI5 Rv	ttcctctccaactccgccaat	qRT-PCR of AtABI5transcripts
35	AtARL exon-span Fw	gctctaacggtttaaagctttctt	qRT-PCR of AtARL transcripts, span exon-exon boundary to avoid genomic DNA contamination
36	AtARL Rv	tcttggcgtttccagaccta	qRT-PCR of AtARL transcripts
37	AtWUS exon-span Fw	tcccagcttcaataacgggaat	qRT-PCR of AtWUS transcripts, span exon-exon boundary to avoid genomic DNA contamination
38	AtWUS Rv	tcctccacctacgttgttgtaat	qRT-PCR of AtWUStranscripts
39	AtOSR2 Fw	tgatggtgctattggcggttct	qRT-PCR of AtOSR2 transcripts
40	AtOSR2 Rv	agcattagcatcagcaccaccg	qRT-PCR of AtLSH10 transcripts
41	a- AtOSR2 Fw	taatataaat tgcgttttgttttc cagatatcaa	Biotin labeled and unlabeled oligos for EMSA, probe a
42	a- AtOSR2 Rv	ttgatatctggaaaacaaaacgcaatttatatta	Biotin labeled and unlabeled oligos for EMSA, probe a
43	b- AtOSR2 Fw	ctgtaacgtctttctcttcacacacataaaaaag	Biotin labeled and unlabeled oligos for EMSA, probe b
44	b- AtOSR2 Rv	cttttttatg tgtgtgagagagaaa gacgttacag	Biotin labeled and unlabeled oligos for EMSA, probe b
45	c- AtWUS Fw	ttttagaatt tttgttttgttttc tgtgtgtatg	Biotin labeled and unlabeled oligos for EMSA, probe c
46	c- AtWUS Rv	catacacacagaaaacaaaacaaaaattctaaaa	Biotin labeled and unlabeled oligos for EMSA, probe c
47	d- AtWUS Fw	tatatatatataatcttctctctcacacaaaacctaaaa	Biotin labeled and unlabeled oligos for EMSA, probe d
48	d- AtWUS Rv	ttttaggttttgtgtgagagagaagattatatatatata	Biotin labeled and unlabeled oligos for EMSA, probe d
49	e- AtWUS Fw	atttaccgttaactttgtgaacaaaagtcgaatcaaacacac	Biotin labeled and unlabeled oligos for EMSA, probe e
50	e- AtWUS Rv	gtgtgtttgattcgacttttgttcacaaagttaacggtaaat	Biotin labeled and unlabeled oligos for EMSA, probe e
51	f- AtABI5 fw	gcttttaaactatgtgaaggaggagaacc tccataacaa	Biotin labeled and unlabeled oligos for EMSA, probe f
52	f- AtABI5 Rv	ttgttatggaggttctcctccttcacatagtttaaaagc	Biotin labeled and unlabeled oligos for EMSA, probe f
53	g-AtABI5 Fw	acaagaagcggattctctcagttttccggcgg cggaggaaca	Biotin labeled and unlabeled oligos for EMSA, probe g
54	g-AtABI5 Rv	tgttcctccgccgccggaaaactgagagaatccgcttcttgt	Biotin labeled and unlabeled oligos for EMSA, probe g
55	h-AtARL Fw	tcagagaaagtgtctaggggagaagaaccactgtgattg	Biotin labeled and unlabeled oligos for EMSA, probe h
56	h-AtARL Rv	caatcacagtggttcttctcccctagacactttctctga	Biotin labeled and unlabeled oligos for EMSA, probe h
57	j-AtARL Fw	agcaacttgcctctcacacttgtc	Biotin labeled and unlabeled oligos for EMSA, probe j
58	j-AtARL Rv	gacaagtgtgagaggcaagttgct	Biotin labeled and unlabeled oligos for EMSA, probe j
59	k-AtOSR2 Fw	agtttaagccgacacgttaatacat	Biotin labeled and unlabeled oligos for EMSA, probe k
60	k-AtOSR2 Rv	atgtattaacgtgtcggcttaaact	Biotin labeled and unlabeled oligos for EMSA, probe k
61	l-AtWUS Fw	tagagaggaa caagagaaagagaag tttgaagtta	Biotin labeled and unlabeled oligos for EMSA, probe l
62	l-AtWUS Rv	tagagaggaacaagagaaagagaagtttgaagtta	Biotin labeled and unlabeled oligos for EMSA, probe l
63	AtOSR2 pro Fw	ccagcaagttgttttcttgctaac	qChIP-PCR
64	AtOSR2 pro Rv	tggaagaaccgccaatagca	qChIP-PCR
65	AtWUS pro Fw	ccagcaagttgttttcttgctaac	qChIP-PCR
66	AtWUS pro Rv	tgtgtttgattcgacttttgttcac	qChIP-PCR
67	AtABI5 pro Fw	accgcctcctacccatttatc	qChIP-PCR
68	AtABI5 pro Rv	aaaaccggtggctttgtgttc	qChIP-PCR
69	AtABI5 pro Fw nca	tgtgtagccgaagtcacacg	qChIP-PCR negative control
70	AtABI5 pro Rv nc	agagaggcgtgaaggtcaac	qChIP-PCR negative control
71	AtARL pro Fw	tcacacttgtcacccccaaa	qChIP-PCR
72	AtARL pro Rv	tggggttaagactgtggaatca	qChIP-PCR
73	AtOTLD1 N-ter Fw	ggaattcatgactcggattttggttcaaag	bait for Y2H screening
74	AtOTLD1 N-ter Rv	aaaactgcagccttccaacatccgcctaatttc	bait for Y2H screening
	(a) Fw, forward primers; Rv, reverse primers; nc, negative control primers.

## Sheet: Supplementary Data 2
Supplementary Data 2. Raw data for quantification of AB-FRET (for Fig. 2c).
	% AB-FRET
Cell Images	RFP-GFP	LSH10-GFP + OTLD1-RFP	LSH4-GFP + OTLD1-RFP	LSH10-GFP + FREE-RFP
1	24.62	15.84	1.76	-0.17
2	31.91	15.87	-0.21	-0.55
3	27.34	18.27	0.32	-5.83
4	38.26	15.68	-4.11	-0.64
5	30.86	15.85	-5.29	1.78
6	32.34	13.58	-2.51	-1.39
7	35.49	11.5	-0.12	-2.64
8	30.03	7.97	-1.15	-2.38
9	24.86	11.31	0.22	-0.13
10	30.49	4.4	-0.28	2.16
11	26.38	9.73	-0.8	0.49
12	30.08	12.39	-1.38	0.04
13	21.78	9.31	0	-0.44
Mean	29.57	12.44	-1.04	-0.75

## Sheet: Supplementary Data 3
Supplementary Data 3. Raw data for quantification of the coexpression of the LSH10 and OTLD1 genes in different organs of the wild-type Arabidopsis plants (for Fig. 3).
Wild-type plants	Gene expression (fold change)
Samples	LSH10	OTLD1
Flower 1	0.0014	0.0378
Flower 2	0.0013	0.0464
Flower 3	0.0018	0.0423
Flower 4	0.0017	0.0461
Flower 5	0.001	0.0746
Flower 6	0.0013	0.0641
Flower 7	0.0011	0.0583
Mean	0.0014	0.0528
Stem 1	0.0112	0.0276
Stem 2	0.0044	0.0183
Stem 3	0.0102	0.0176
Stem 4	0.0068	0.0276
Stem 5	0.0076	0.024
Stem 6	0.0099	0.0185
Stem 7	0.0054	0.0289
Mean	0.0079	0.0232
Root 1	0.0126	0.0361
Root 2	0.0259	0.0418
Root 3	0.0251	0.0321
Root 4	0.0268	0.0391
Root 5	0.0177	0.0401
Root 6	0.0411	0.0443
Root 7	0.0172	0.0446
Mean	0.0238	0.0397
Rosette leaf 1	0.0205	0.0381
Rosette leaf 2	0.0095	0.0631
Rosette leaf 3	0.0138	0.0706
Rosette leaf 4	0.0125	0.0855
Rosette leaf 5	0.0226	0.0799
Rosette leaf 6	0.0193	0.0841
Rosette leaf 7	0.0123	0.0562
Rosette leaf 8	0.0209	0.061
Mean	0.0164	0.0673
Cauline leaf 1	0.0029	0.0555
Cauline leaf 2	0.0057	0.0741
Cauline leaf 3	0.0047	0.0701
Cauline leaf 4	0.0055	0.0877
Cauline leaf 5	0.0054	0.0673
Cauline leaf 6	0.0058	0.0716
Cauline leaf 7	0.0047	0.056
Cauline leaf 8	0.0039	0.0506
Mean	0.0048	0.0666

## Sheet: Supplementary Data 4
Supplementary Data 4. Raw data for quantification of the increase in expression of the target genes in the lsh10-1, and lsh10-2 plants (for Fig. 4b, c). WT, wild-type.
Mutants	Relative expression
Samples	LSH10	OSR2	WUS	ABI5	ARL	EF1a
WT1	1.39	0.28	0.18	0.36	0.49	0.9
WT2	1.5	0.59	0.67	0.87	0.88	0.85
WT3	0.66	0.86	0.87	1.05	0.56	1.02
WT4	1.16	1.76	1.97	0.83	1.26	1.1
WT5	1.48	2.13	2.22	1.07	1.29	1.16
WT6	0.94	0.74	0.63	1.25	0.87	1.21
WT7	0.5	1.06	1.84	2.08	2.22	1.05
WT8	0.89	0.9	1.34	1.64	1.25	0.79
Mean	1.07	1.19	1.28	1.11	1.1	1.01
lsh10-1-1	0.03	19.52	20.65	15.08	89.98	1.02
lsh10-1-2	0.06	14.25	32.27	19.1	31.69	0.86
lsh10-1-3	0.06	39.52	21.97	22.5	27.36	0.97
lsh10-1-4	0.03	18.02	30.51	17.04	58.72	1.23
lsh10-1-5	0.03	16.9	16.42	5.53	34.73	1.4
lsh10-1-6	0.04	22.89	25.78	26.34	28.37	1.03
lsh10-1-7	0.03	22.89	51.03	18.84	65.83	1.05
lsh10-1-8	0.02	44.56	17.34	38.94	49.13	1
Mean	0.04	24.82	26.99	20.42	48.23	1.07
lsh10-2-1	0.02	76.58	25.25	5.46	63.08	0.72
lsh10-2-2	0.01	17.46	24.2	11.08	87.23	1.11
lsh10-2-3	0.02	35.08	16.71	9.77	129.33	0.86
lsh10-2-4	0.01	9.39	20.51	5.62	105.41	0.86
lsh10-2-5	0.01	25.85	42.61	6.01	25.41	1.47
lsh10-2-6	0.01	11.66	9.95	10.26	30.57	1.28
lsh10-2-7	0.02	15.25	40.48	11.59	10.43	1.29
lsh10-2-8	0.03	12.2	12.7	7.83	78.31	0.99
Mean	0.01	25.43	24.05	8.45	66.22	1.07

## Sheet: Supplementary Data 5
Supplementary Data 5. Raw data for quantification of the transcriptional repression of the target genes in the lsh10-1/LSH10-His6 plants (for Fig. 4d). WT, wild-type.
Transgenic plants	Relative expression
Samples	LSH10	OSR2	WUS	ABI5	ARL	EF1a
WT1	1.21	1.47	1.29	0.95	0.8	1.09
WT2	0.9	0.96	1.1	0.77	1.21	1.24
WT3	1.13	1.25	1.65	0.79	0.72	1.13
WT4	1.19	2.3	0.39	2.3	0.39	1.05
WT5	0.78	0.82	0.66	0.93	1.02	1.01
WT6	1.05	0.69	0.65	1.87	1.4	0.97
WT7	0.77	2.33	0.19	3.57	0.75	0.71
WT8	1.09	1.59	1.2	2.26	0.52	0.9
Mean	1.01	1.43	0.89	1.68	0.85	1.01
lsh10-1/LSH10-His6-1	1.53	1.3	0.54	0.81	0.8	1.14
lsh10-1/LSH10-His6-2	1.36	1.24	0.69	0.87	1.02	1.19
lsh10-1/LSH10-His6-3	1.27	0.65	0.53	0.53	1.09	1.22
lsh10-1/LSH10-His6-4	1.3	1.16	0.32	1.13	0.77	1.22
lsh10-1/LSH10-His6-5	1.35	0.44	0.24	0.73	0.37	0.95
lsh10-1/LSH10-His6-6	1.14	0.69	0.12	0.8	0.84	0.99
lsh10-1/LSH10-His6-7	1.42	0.44	0.09	0.95	0.96	1.07
lsh10-1/LSH10-His6-8	1	0.66	0.42	0.88	0.34	1.18
Mean	1.3	0.82	0.37	0.84	0.77	1.12

## Sheet: Supplementary Data 6
Supplementary Data 6. Raw data for quantification of the qChIP analysis of the association of LSH10-His6 with the chromatin of the target genes (for Fig. 6a). WT, wild-type.
Transgenic plants	Fold enrichment
Samples	OSR2	WUS	ABI5	ARL
WT1	0.38	1.01	2.03	0.86
WT2	0.6	0.31	0.71	0.27
WT3	0.82	0.75	0.16	0.17
WT4	0.31	0.52	0.21	0.18
WT5	0.81	0.65	0.19	0.19
Mean	0.58	0.65	0.66	0.33
lsh10-1/LSH10-His6-1	1.7	1.07	1.4	1.76
lsh10-1/LSH10-His6-2	3.17	0.75	1	1.3
lsh10-1/LSH10-His6-3	2.19	0.71	1.53	0.65
lsh10-1/LSH10-His6-4	0.84	1.36	3.74	1.17
lsh10-1/LSH10-His6-5	1.16	1.03	0.8	0.8
lsh10-1/LSH10-His6-6	0.56	2.02	2.85	2.24
lsh10-1/LSH10-His6-7	0.93	2.53	3.96	4.31
Mean	1.51	1.35	2.18	1.75

## Sheet: Supplementary Data 7
Supplementary Data 7. Raw data for quantification of the qChIP analysis of the increase in H2B monoubiquitylation of the target chromatin (for Fig. 6b). WT, wild-type.
Mutants	Relative fold enrichment
Samples	OSR2	WUS	ABI5	ARL
WT1	0.71	1.18	0.77	0.68
WT2	0.78	1.09	0.66	0.85
WT3	1.36	0.83	1.4	1.33
WT4	1.34	0.92	1.41	1.29
WT5	1.38	1.14	2.48	2.48
WT6	0.82	0.81	1.53	1.75
WT7	0.88	1.12	0.26	0.23
Mean	1.04	1.01	1.22	1.23
lsh10-1-1	3.65	1.7	8.15	3.03
lsh10-1-2	3.49	6.07	2.2	2.03
lsh10-1-3	3.44	1.22	3.19	3.8
lsh10-1-4	2.03	2.21	0.62	1.77
lsh10-1-5	5.61	1.34	5.12	3.84
lsh10-1-6	7.22	3.15	8.24	3.62
Mean	4.24	2.62	4.59	3.02
lsh10-2-1	2.59	1.56	1.32	2.33
lsh10-2-2	1.87	2.81	7.88	3.14
lsh10-2-3	2.11	1.52	7.61	2.97
lsh10-2-4	3.28	2.11	2.24	3.33
lsh10-2-5	-	2.78	2.86	3.98
lsh10-2-6	-	0.94	2.96	2.03
lsh10-2-7	-	1.31	4.88	1.19
Mean	2.46	1.86	4.25	2.71
